# Supplementary material for: Implicit racial biases are lower in more populous more diverse and less segregated US cities
Source: Nat Commun. 2024 Feb 6;15:961. doi: 10.1038/s41467-024-45013-8 (PMC10847142; doi:10.1038/s41467-024-45013-8)
Supplement: Supplementary file 4 — Supplementary Data 1 [file 41467_2024_45013_MOESM4_ESM.csv]

Granger Causality Models F Test Results
Threshold: at least 500 participants
Segregation Measure: Mean Exposure
Lag: 1
Population -> IAT
City #	F	p	df1	df2
1	2.386	0.166	7	1
2	13.022	0.009	7	1
3	7.564	0.028	7	1
4	10.286	0.015	7	1
5	3.792	0.093	7	1
6	0.749	0.415	7	1
7	2.159	0.185	7	1
8	2.353	0.169	7	1
9	14.808	0.006	7	1
10	3.651	0.098	7	1
11	0.612	0.460	7	1
12	9.353	0.018	7	1
13	4.492	0.072	7	1
14	10.566	0.014	7	1
15	4.647	0.068	7	1
16	2.054	0.195	7	1
17	3.004	0.127	7	1
18	7.062	0.033	7	1
19	11.520	0.012	7	1
20	0.103	0.757	7	1
21	3.367	0.109	7	1
22	0.466	0.517	7	1
23	3.789	0.093	7	1
24	5.896	0.046	7	1
25	0.080	0.786	7	1
26	13.725	0.008	7	1
27	0.074	0.794	7	1
28	18.957	0.003	7	1
29	25.656	0.001	7	1
30	16.030	0.005	7	1
31	4.900	0.062	7	1
32	5.798	0.047	7	1
33	6.536	0.038	7	1
34	0.182	0.682	7	1
35	9.120	0.019	7	1
36	0.059	0.815	7	1
37	7.045	0.033	7	1
38	5.338	0.054	7	1
39	9.958	0.016	7	1
40	4.378	0.075	7	1
41	3.494	0.104	7	1
42	1.925	0.208	7	1
43	13.065	0.009	7	1
IAT -> Population
City #	F	p	df1	df2
1	0.070	0.799	7	1
2	4.144	0.081	7	1
3	0.499	0.503	7	1
4	2.401	0.165	7	1
5	1.244	0.301	7	1
6	6.139	0.042	7	1
7	0.441	0.528	7	1
8	0.135	0.724	7	1
9	2.705	0.144	7	1
10	0.342	0.577	7	1
11	1.921	0.208	7	1
12	0.361	0.567	7	1
13	5.213	0.056	7	1
14	0.107	0.753	7	1
15	0.838	0.390	7	1
16	0.165	0.697	7	1
17	0.462	0.518	7	1
18	0.446	0.526	7	1
19	0.003	0.960	7	1
20	0.008	0.931	7	1
21	0.975	0.356	7	1
22	3.930	0.088	7	1
23	0.010	0.922	7	1
24	2.060	0.194	7	1
25	0.022	0.887	7	1
26	0.486	0.508	7	1
27	1.269	0.297	7	1
28	0.036	0.855	7	1
29	0.002	0.966	7	1
30	0.130	0.729	7	1
31	13.618	0.008	7	1
32	0.562	0.478	7	1
33	1.025	0.345	7	1
34	1.378	0.279	7	1
35	1.908	0.210	7	1
36	5.151	0.058	7	1
37	0.021	0.889	7	1
38	2.906	0.132	7	1
39	0.142	0.718	7	1
40	0.052	0.826	7	1
41	2.167	0.184	7	1
42	0.062	0.811	7	1
43	1.616	0.244	7	1
Lag: 2
Population -> IAT
City #	F	p	df1	df2
1	4.735	0.088	4	2
2	4.001	0.111	4	2
3	2.849	0.170	4	2
4	4.711	0.089	4	2
5	12.145	0.020	4	2
6	0.834	0.498	4	2
7	3.965	0.112	4	2
8	4.798	0.087	4	2
9	4.626	0.091	4	2
10	10.790	0.024	4	2
11	2.502	0.197	4	2
12	6.659	0.053	4	2
13	0.112	0.896	4	2
14	24.664	0.006	4	2
15	4.043	0.110	4	2
16	1.518	0.323	4	2
17	1.227	0.384	4	2
18	43.978	0.002	4	2
19	6.037	0.062	4	2
20	0.045	0.956	4	2
21	1.494	0.328	4	2
22	0.570	0.605	4	2
23	1.799	0.277	4	2
24	1.636	0.303	4	2
25	0.032	0.969	4	2
26	9.406	0.031	4	2
27	0.154	0.862	4	2
28	6.547	0.055	4	2
29	4.126	0.107	4	2
30	2.594	0.190	4	2
31	8.048	0.040	4	2
32	17.728	0.010	4	2
33	3.857	0.117	4	2
34	3.046	0.157	4	2
35	5.007	0.081	4	2
36	1.429	0.340	4	2
37	0.833	0.498	4	2
38	4.931	0.083	4	2
39	3.984	0.112	4	2
40	3.477	0.133	4	2
41	0.529	0.625	4	2
42	0.504	0.638	4	2
43	3.006	0.160	4	2
IAT -> Population
City #	F	p	df1	df2
1	0.626	0.580	4	2
2	1.401	0.346	4	2
3	1.834	0.272	4	2
4	0.495	0.642	4	2
5	0.129	0.882	4	2
6	0.259	0.784	4	2
7	1.569	0.314	4	2
8	0.386	0.703	4	2
9	2.020	0.248	4	2
10	2.849	0.170	4	2
11	0.209	0.819	4	2
12	0.718	0.541	4	2
13	2.191	0.228	4	2
14	1.853	0.269	4	2
15	1.909	0.262	4	2
16	0.197	0.828	4	2
17	5.044	0.081	4	2
18	0.151	0.865	4	2
19	0.222	0.810	4	2
20	0.729	0.537	4	2
21	0.268	0.778	4	2
22	11.778	0.021	4	2
23	1.043	0.432	4	2
24	0.565	0.608	4	2
25	0.044	0.957	4	2
26	3.974	0.112	4	2
27	0.053	0.949	4	2
28	0.404	0.692	4	2
29	0.370	0.712	4	2
30	4.483	0.095	4	2
31	7.848	0.041	4	2
32	0.171	0.849	4	2
33	0.941	0.462	4	2
34	1.184	0.395	4	2
35	0.760	0.525	4	2
36	1.899	0.263	4	2
37	0.235	0.801	4	2
38	1.681	0.295	4	2
39	0.304	0.753	4	2
40	0.137	0.876	4	2
41	0.354	0.722	4	2
42	1.130	0.408	4	2
43	0.087	0.918	4	2
Lag: 3
Population -> IAT
City #	F	p	df1	df2
1	2.748	0.411	1	3
2	13.382	0.198	1	3
3	2.515	0.427	1	3
4	0.747	0.669	1	3
5	3.715	0.360	1	3
6	1.823	0.487	1	3
7	1.837	0.486	1	3
8	85.428	0.079	1	3
9	5.157	0.311	1	3
10	0.310	0.830	1	3
11	267.546	0.045	1	3
12	3.784	0.357	1	3
13	3.808	0.356	1	3
14	0.371	0.801	1	3
15	0.080	0.962	1	3
16	2.115	0.459	1	3
17	0.445	0.769	1	3
18	13.820	0.195	1	3
19	2.324	0.441	1	3
20	13.334	0.198	1	3
21	1.272	0.559	1	3
22	515.957	0.032	1	3
23	1901.707	0.017	1	3
24	2.390	0.436	1	3
25	0.169	0.907	1	3
26	5.256	0.308	1	3
27	0.155	0.915	1	3
28	60.524	0.094	1	3
29	3.092	0.391	1	3
30	0.644	0.699	1	3
31	1.974	0.472	1	3
32	15.567	0.184	1	3
33	3.345	0.377	1	3
34	1.277	0.559	1	3
35	1.260	0.561	1	3
36	3.325	0.378	1	3
37	4.262	0.339	1	3
38	59.678	0.095	1	3
39	3057.698	0.013	1	3
40	6.150	0.286	1	3
41	0.276	0.847	1	3
42	0.246	0.863	1	3
43	9.437	0.234	1	3
IAT -> Population
City #	F	p	df1	df2
1	0.348	0.811	1	3
2	4.584	0.328	1	3
3	0.319	0.825	1	3
4	0.260	0.855	1	3
5	674.588	0.028	1	3
6	2.261	0.446	1	3
7	0.063	0.972	1	3
8	1.124	0.585	1	3
9	1.138	0.582	1	3
10	0.111	0.942	1	3
11	0.260	0.856	1	3
12	0.503	0.747	1	3
13	822.237	0.026	1	3
14	2.281	0.445	1	3
15	0.809	0.653	1	3
16	5.199	0.309	1	3
17	5.443	0.303	1	3
18	7.602	0.259	1	3
19	25.301	0.145	1	3
20	114.621	0.069	1	3
21	0.059	0.974	1	3
22	1.031	0.603	1	3
23	198.782	0.052	1	3
24	0.140	0.924	1	3
25	0.153	0.916	1	3
26	0.934	0.623	1	3
27	2.449	0.432	1	3
28	1.144	0.581	1	3
29	1.355	0.547	1	3
30	7.680	0.258	1	3
31	4.831	0.320	1	3
32	1179.130	0.021	1	3
33	1.279	0.558	1	3
34	3.298	0.380	1	3
35	1.298	0.555	1	3
36	6.373	0.281	1	3
37	0.974	0.614	1	3
38	0.689	0.685	1	3
39	3.058	0.393	1	3
40	4.692	0.324	1	3
41	1.049	0.599	1	3
42	0.090	0.956	1	3
43	0.254	0.858	1	3
Lag: 1
Segregation -> IAT
City #	F	p	df1	df2
1	0.143	0.716	7	1
2	1.373	0.280	7	1
3	7.712	0.027	7	1
4	0.806	0.399	7	1
5	2.148	0.186	7	1
6	4.369	0.075	7	1
7	1.475	0.264	7	1
8	0.755	0.414	7	1
9	25.293	0.002	7	1
10	2.031	0.197	7	1
11	2.400	0.165	7	1
12	1.191	0.311	7	1
13	1.338	0.285	7	1
14	6.612	0.037	7	1
15	0.432	0.532	7	1
16	3.421	0.107	7	1
17	0.048	0.832	7	1
18	10.234	0.015	7	1
19	9.652	0.017	7	1
20	2.128	0.188	7	1
21	11.206	0.012	7	1
22	0.007	0.934	7	1
23	7.621	0.028	7	1
24	3.875	0.090	7	1
25	2.817	0.137	7	1
26	2.378	0.167	7	1
27	4.805	0.064	7	1
28	23.797	0.002	7	1
29	1.876	0.213	7	1
30	7.613	0.028	7	1
31	0.599	0.464	7	1
32	0.916	0.370	7	1
33	1.177	0.314	7	1
34	1.968	0.203	7	1
35	0.133	0.727	7	1
36	0.839	0.390	7	1
37	7.375	0.030	7	1
38	0.440	0.528	7	1
39	5.741	0.048	7	1
40	1.136	0.322	7	1
41	2.106	0.190	7	1
42	5.130	0.058	7	1
43	13.450	0.008	7	1
IAT -> Segregation
City #	F	p	df1	df2
1	0.903	0.374	7	1
2	31.855	<0.001	7	1
3	0.585	0.469	7	1
4	1.043	0.341	7	1
5	1.056	0.338	7	1
6	0.177	0.687	7	1
7	1.031	0.344	7	1
8	1.191	0.311	7	1
9	0.009	0.929	7	1
10	8.113	0.025	7	1
11	0.094	0.768	7	1
12	1.343	0.284	7	1
13	8.481	0.023	7	1
14	0.021	0.890	7	1
15	5.230	0.056	7	1
16	0.543	0.485	7	1
17	14.385	0.007	7	1
18	0.044	0.841	7	1
19	1.611	0.245	7	1
20	3.366	0.109	7	1
21	0.898	0.375	7	1
22	0.782	0.406	7	1
23	0.023	0.883	7	1
24	11.864	0.011	7	1
25	0.087	0.776	7	1
26	14.767	0.006	7	1
27	0.127	0.732	7	1
28	3.723	0.095	7	1
29	1.212	0.307	7	1
30	11.133	0.012	7	1
31	1.414	0.273	7	1
32	1.793	0.222	7	1
33	4.115	0.082	7	1
34	0.319	0.590	7	1
35	0.896	0.375	7	1
36	0.108	0.752	7	1
37	0.007	0.935	7	1
38	2.213	0.180	7	1
39	0.192	0.674	7	1
40	0.316	0.592	7	1
41	0.270	0.619	7	1
42	1.105	0.328	7	1
43	0.167	0.695	7	1
Lag: 2
Segregation -> IAT
City #	F	p	df1	df2
1	2.765	0.176	4	2
2	1.031	0.435	4	2
3	2.680	0.183	4	2
4	1.264	0.375	4	2
5	2.472	0.200	4	2
6	5.192	0.077	4	2
7	10.896	0.024	4	2
8	1.307	0.366	4	2
9	5.943	0.063	4	2
10	17.600	0.010	4	2
11	4.658	0.090	4	2
12	0.783	0.517	4	2
13	2.986	0.161	4	2
14	20.145	0.008	4	2
15	4.301	0.101	4	2
16	11.426	0.022	4	2
17	0.765	0.523	4	2
18	42.135	0.002	4	2
19	0.302	0.755	4	2
20	8.419	0.037	4	2
21	3.746	0.121	4	2
22	0.552	0.614	4	2
23	4.969	0.082	4	2
24	0.998	0.445	4	2
25	1.533	0.320	4	2
26	0.509	0.635	4	2
27	2.052	0.244	4	2
28	3.405	0.137	4	2
29	0.178	0.843	4	2
30	1.601	0.308	4	2
31	0.593	0.595	4	2
32	0.639	0.574	4	2
33	0.517	0.631	4	2
34	11.881	0.021	4	2
35	1.299	0.368	4	2
36	1.836	0.272	4	2
37	2.552	0.193	4	2
38	0.257	0.785	4	2
39	1.264	0.376	4	2
40	0.828	0.500	4	2
41	5.183	0.078	4	2
42	0.720	0.541	4	2
43	7.364	0.046	4	2
IAT -> Segregation
City #	F	p	df1	df2
1	0.593	0.595	4	2
2	1.427	0.341	4	2
3	0.450	0.666	4	2
4	1.201	0.390	4	2
5	2.742	0.178	4	2
6	0.086	0.919	4	2
7	0.290	0.763	4	2
8	2.047	0.244	4	2
9	0.079	0.926	4	2
10	0.216	0.814	4	2
11	0.143	0.871	4	2
12	2.200	0.227	4	2
13	1.695	0.293	4	2
14	0.073	0.931	4	2
15	1.399	0.346	4	2
16	2.050	0.244	4	2
17	4.172	0.105	4	2
18	1.109	0.414	4	2
19	2.279	0.218	4	2
20	1.407	0.345	4	2
21	1.147	0.404	4	2
22	0.611	0.587	4	2
23	0.309	0.750	4	2
24	5.249	0.076	4	2
25	1.935	0.258	4	2
26	4.139	0.106	4	2
27	0.202	0.825	4	2
28	1.335	0.360	4	2
29	3.877	0.116	4	2
30	4.751	0.088	4	2
31	0.498	0.641	4	2
32	0.915	0.471	4	2
33	1.817	0.275	4	2
34	2.372	0.209	4	2
35	1.594	0.310	4	2
36	0.932	0.465	4	2
37	1.090	0.419	4	2
38	14.938	0.014	4	2
39	0.142	0.872	4	2
40	0.404	0.692	4	2
41	1.770	0.281	4	2
42	0.332	0.736	4	2
43	0.272	0.775	4	2
Lag: 3
Segregation -> IAT
City #	F	p	df1	df2
1	3.151	0.387	1	3
2	1.862	0.483	1	3
3	4.613	0.327	1	3
4	0.975	0.614	1	3
5	0.117	0.939	1	3
6	6.434	0.280	1	3
7	1.191	0.573	1	3
8	1.716	0.499	1	3
9	1.064	0.596	1	3
10	2.426	0.433	1	3
11	0.495	0.750	1	3
12	0.199	0.889	1	3
13	2.139	0.457	1	3
14	1.430	0.536	1	3
15	1.218	0.568	1	3
16	71.248	0.087	1	3
17	1.413	0.538	1	3
18	26.510	0.142	1	3
19	5.931	0.291	1	3
20	1.520	0.523	1	3
21	34.220	0.125	1	3
22	8.105	0.251	1	3
23	6.331	0.282	1	3
24	0.255	0.858	1	3
25	2.104	0.460	1	3
26	3.574	0.367	1	3
27	2114.538	0.016	1	3
28	4.202	0.341	1	3
29	0.233	0.870	1	3
30	25.394	0.145	1	3
31	0.498	0.749	1	3
32	3.682	0.362	1	3
33	26.823	0.141	1	3
34	8.095	0.252	1	3
35	2.647	0.418	1	3
36	0.513	0.743	1	3
37	0.200	0.889	1	3
38	1.261	0.561	1	3
39	0.549	0.730	1	3
40	0.354	0.809	1	3
41	1.663	0.505	1	3
42	0.033	0.988	1	3
43	209.138	0.051	1	3
IAT -> Segregation
City #	F	p	df1	df2
1	204.504	0.051	1	3
2	11.299	0.214	1	3
3	52.073	0.101	1	3
4	1.427	0.536	1	3
5	3.379	0.376	1	3
6	23.034	0.152	1	3
7	0.087	0.957	1	3
8	0.532	0.736	1	3
9	0.545	0.731	1	3
10	0.095	0.952	1	3
11	0.020	0.994	1	3
12	1.999	0.470	1	3
13	2.242	0.448	1	3
14	8.490	0.246	1	3
15	13.761	0.195	1	3
16	4.533	0.329	1	3
17	344.905	0.040	1	3
18	0.475	0.757	1	3
19	1.152	0.580	1	3
20	0.919	0.626	1	3
21	0.269	0.851	1	3
22	26.601	0.141	1	3
23	18.405	0.169	1	3
24	3.485	0.371	1	3
25	67.166	0.089	1	3
26	7.971	0.253	1	3
27	1.286	0.557	1	3
28	0.197	0.890	1	3
29	2.240	0.448	1	3
30	6.933	0.271	1	3
31	0.154	0.916	1	3
32	2.684	0.415	1	3
33	1.960	0.473	1	3
34	14.116	0.193	1	3
35	4.109	0.344	1	3
36	0.226	0.874	1	3
37	1.210	0.570	1	3
38	5.360	0.305	1	3
39	0.275	0.847	1	3
40	2.816	0.407	1	3
41	11.307	0.214	1	3
42	0.905	0.630	1	3
43	0.153	0.916	1	3
Lag: 1
Diversity -> IAT
City #	F	p	df1	df2
1	3.155	0.119	7	1
2	1.128	0.323	7	1
3	6.835	0.035	7	1
4	11.361	0.012	7	1
5	9.700	0.017	7	1
6	0.170	0.692	7	1
7	4.133	0.082	7	1
8	5.406	0.053	7	1
9	13.922	0.007	7	1
10	0.008	0.931	7	1
11	9.548	0.018	7	1
12	4.502	0.072	7	1
13	3.512	0.103	7	1
14	5.671	0.049	7	1
15	4.845	0.064	7	1
16	2.986	0.128	7	1
17	5.256	0.056	7	1
18	5.401	0.053	7	1
19	9.370	0.018	7	1
20	5.955	0.045	7	1
21	2.272	0.175	7	1
22	0.139	0.720	7	1
23	0.003	0.955	7	1
24	14.565	0.007	7	1
25	1.921	0.208	7	1
26	2.037	0.197	7	1
27	3.597	0.100	7	1
28	0.182	0.683	7	1
29	2.245	0.178	7	1
30	13.960	0.007	7	1
31	7.785	0.027	7	1
32	6.000	0.044	7	1
33	4.114	0.082	7	1
34	2.198	0.182	7	1
35	17.347	0.004	7	1
36	6.137	0.042	7	1
37	7.416	0.030	7	1
38	2.364	0.168	7	1
39	6.948	0.034	7	1
40	3.964	0.087	7	1
41	10.835	0.013	7	1
42	2.610	0.150	7	1
43	3.360	0.109	7	1
IAT -> Diversity
City #	F	p	df1	df2
1	1.381	0.278	7	1
2	29.953	<0.001	7	1
3	1.847	0.216	7	1
4	0.255	0.629	7	1
5	0.032	0.863	7	1
6	6.851	0.035	7	1
7	0.756	0.413	7	1
8	0.031	0.866	7	1
9	0.244	0.636	7	1
10	9.588	0.017	7	1
11	0.244	0.636	7	1
12	0.891	0.377	7	1
13	0.118	0.742	7	1
14	3.177	0.118	7	1
15	0.553	0.481	7	1
16	0.141	0.719	7	1
17	0.080	0.786	7	1
18	0.140	0.720	7	1
19	0.173	0.690	7	1
20	2.485	0.159	7	1
21	0.235	0.642	7	1
22	0.569	0.475	7	1
23	1.925	0.208	7	1
24	3.080	0.123	7	1
25	0.379	0.558	7	1
26	0.030	0.866	7	1
27	0.009	0.926	7	1
28	4.419	0.074	7	1
29	2.825	0.137	7	1
30	0.229	0.647	7	1
31	0.007	0.936	7	1
32	1.121	0.325	7	1
33	0.097	0.764	7	1
34	0.027	0.875	7	1
35	0.017	0.899	7	1
36	0.355	0.570	7	1
37	0.165	0.696	7	1
38	4.921	0.062	7	1
39	0.329	0.584	7	1
40	0.140	0.720	7	1
41	0.007	0.934	7	1
42	1.061	0.337	7	1
43	2.107	0.190	7	1
Lag: 2
Diversity -> IAT
City #	F	p	df1	df2
1	14.662	0.014	4	2
2	0.968	0.454	4	2
3	3.589	0.128	4	2
4	7.740	0.042	4	2
5	7.079	0.049	4	2
6	0.122	0.888	4	2
7	25.352	0.005	4	2
8	13.924	0.016	4	2
9	3.042	0.157	4	2
10	4.776	0.087	4	2
11	6.116	0.061	4	2
12	0.687	0.554	4	2
13	5.420	0.073	4	2
14	2.197	0.227	4	2
15	6.713	0.053	4	2
16	4.743	0.088	4	2
17	2.384	0.208	4	2
18	26.591	0.005	4	2
19	8.473	0.036	4	2
20	4.327	0.100	4	2
21	1.823	0.274	4	2
22	3.433	0.136	4	2
23	0.780	0.518	4	2
24	3.235	0.146	4	2
25	0.434	0.675	4	2
26	1.233	0.383	4	2
27	1.208	0.389	4	2
28	0.178	0.843	4	2
29	5.369	0.074	4	2
30	1.731	0.287	4	2
31	1.142	0.405	4	2
32	3.082	0.155	4	2
33	1.637	0.302	4	2
34	1.464	0.333	4	2
35	67.309	<0.001	4	2
36	5.592	0.069	4	2
37	1.293	0.369	4	2
38	1.815	0.275	4	2
39	2.956	0.163	4	2
40	1.905	0.262	4	2
41	2.813	0.173	4	2
42	1.986	0.252	4	2
43	2.915	0.166	4	2
IAT -> Diversity
City #	F	p	df1	df2
1	0.181	0.841	4	2
2	6.414	0.056	4	2
3	4.240	0.103	4	2
4	0.487	0.647	4	2
5	0.090	0.916	4	2
6	1.116	0.412	4	2
7	1.012	0.441	4	2
8	0.132	0.880	4	2
9	15.302	0.013	4	2
10	1.904	0.262	4	2
11	0.257	0.785	4	2
12	0.120	0.890	4	2
13	4.927	0.083	4	2
14	0.441	0.671	4	2
15	1.075	0.423	4	2
16	0.153	0.863	4	2
17	0.096	0.911	4	2
18	1.656	0.299	4	2
19	1.599	0.309	4	2
20	0.280	0.769	4	2
21	0.226	0.807	4	2
22	0.323	0.741	4	2
23	1.069	0.425	4	2
24	0.359	0.719	4	2
25	0.192	0.833	4	2
26	2.005	0.249	4	2
27	0.026	0.974	4	2
28	1.595	0.310	4	2
29	1.631	0.303	4	2
30	3.069	0.156	4	2
31	0.429	0.678	4	2
32	2.863	0.169	4	2
33	0.544	0.618	4	2
34	0.715	0.542	4	2
35	0.545	0.618	4	2
36	0.430	0.678	4	2
37	5.929	0.064	4	2
38	0.888	0.479	4	2
39	0.871	0.485	4	2
40	0.265	0.780	4	2
41	5.470	0.072	4	2
42	2.120	0.236	4	2
43	1.141	0.405	4	2
Lag: 3
Diversity -> IAT
City #	F	p	df1	df2
1	2.019	0.468	1	3
2	84.105	0.080	1	3
3	10663.136	0.007	1	3
4	1.929	0.476	1	3
5	1.188	0.574	1	3
6	1.393	0.541	1	3
7	2.948	0.399	1	3
8	6.649	0.276	1	3
9	0.586	0.717	1	3
10	0.351	0.810	1	3
11	2.698	0.414	1	3
12	1.265	0.561	1	3
13	1.920	0.477	1	3
14	0.553	0.729	1	3
15	1.352	0.547	1	3
16	101.427	0.073	1	3
17	0.799	0.655	1	3
18	5.700	0.296	1	3
19	2.207	0.451	1	3
20	4.193	0.341	1	3
21	3618.976	0.012	1	3
22	1.323	0.551	1	3
23	4.324	0.337	1	3
24	5.469	0.302	1	3
25	2.434	0.433	1	3
26	2.557	0.424	1	3
27	50.465	0.103	1	3
28	0.114	0.941	1	3
29	0.774	0.662	1	3
30	0.605	0.711	1	3
31	1.062	0.596	1	3
32	35.516	0.123	1	3
33	0.746	0.669	1	3
34	10.873	0.218	1	3
35	432.183	0.035	1	3
36	8.479	0.246	1	3
37	0.079	0.962	1	3
38	1.144	0.581	1	3
39	38.198	0.118	1	3
40	4.691	0.324	1	3
41	712.093	0.028	1	3
42	1.062	0.597	1	3
43	1.010	0.607	1	3
IAT -> Diversity
City #	F	p	df1	df2
1	0.257	0.857	1	3
2	2.446	0.432	1	3
3	183.880	0.054	1	3
4	2.230	0.449	1	3
5	0.180	0.901	1	3
6	2.570	0.423	1	3
7	3.067	0.392	1	3
8	0.354	0.809	1	3
9	116.355	0.068	1	3
10	11.477	0.213	1	3
11	0.036	0.987	1	3
12	2.939	0.399	1	3
13	7.490	0.261	1	3
14	178.785	0.055	1	3
15	0.567	0.724	1	3
16	216.270	0.050	1	3
17	0.649	0.697	1	3
18	0.524	0.739	1	3
19	5.562	0.300	1	3
20	0.061	0.973	1	3
21	11.554	0.212	1	3
22	0.090	0.955	1	3
23	2.802	0.408	1	3
24	0.648	0.698	1	3
25	47.754	0.106	1	3
26	0.870	0.638	1	3
27	15.102	0.186	1	3
28	0.619	0.707	1	3
29	0.701	0.682	1	3
30	4.314	0.337	1	3
31	0.386	0.794	1	3
32	1.132	0.583	1	3
33	0.169	0.907	1	3
34	0.435	0.773	1	3
35	2.891	0.402	1	3
36	1.200	0.571	1	3
37	124.266	0.066	1	3
38	1.066	0.596	1	3
39	3.705	0.361	1	3
40	6.773	0.274	1	3
41	26.589	0.141	1	3
42	0.095	0.952	1	3
43	0.380	0.797	1	3
Segregation Measure: Segregation Index
Lag: 1
Population -> IAT
City #	F	p	df1	df2
1	2.386	0.166	7	1
2	13.022	0.009	7	1
3	7.564	0.028	7	1
4	10.286	0.015	7	1
5	3.792	0.093	7	1
6	0.749	0.415	7	1
7	2.159	0.185	7	1
8	2.353	0.169	7	1
9	14.808	0.006	7	1
10	3.651	0.098	7	1
11	0.612	0.460	7	1
12	9.353	0.018	7	1
13	4.492	0.072	7	1
14	10.566	0.014	7	1
15	4.647	0.068	7	1
16	2.054	0.195	7	1
17	3.004	0.127	7	1
18	7.062	0.033	7	1
19	11.520	0.012	7	1
20	0.103	0.757	7	1
21	3.367	0.109	7	1
22	0.466	0.517	7	1
23	3.789	0.093	7	1
24	5.896	0.046	7	1
25	0.080	0.786	7	1
26	13.725	0.008	7	1
27	0.074	0.794	7	1
28	18.957	0.003	7	1
29	25.656	0.001	7	1
30	16.030	0.005	7	1
31	4.900	0.062	7	1
32	5.798	0.047	7	1
33	6.536	0.038	7	1
34	0.182	0.682	7	1
35	9.120	0.019	7	1
36	0.059	0.815	7	1
37	7.045	0.033	7	1
38	5.338	0.054	7	1
39	9.958	0.016	7	1
40	4.378	0.075	7	1
41	3.494	0.104	7	1
42	1.925	0.208	7	1
43	13.065	0.009	7	1
IAT -> Population
City #	F	p	df1	df2
1	0.070	0.799	7	1
2	4.144	0.081	7	1
3	0.499	0.503	7	1
4	2.401	0.165	7	1
5	1.244	0.301	7	1
6	6.139	0.042	7	1
7	0.441	0.528	7	1
8	0.135	0.724	7	1
9	2.705	0.144	7	1
10	0.342	0.577	7	1
11	1.921	0.208	7	1
12	0.361	0.567	7	1
13	5.213	0.056	7	1
14	0.107	0.753	7	1
15	0.838	0.390	7	1
16	0.165	0.697	7	1
17	0.462	0.518	7	1
18	0.446	0.526	7	1
19	0.003	0.960	7	1
20	0.008	0.931	7	1
21	0.975	0.356	7	1
22	3.930	0.088	7	1
23	0.010	0.922	7	1
24	2.060	0.194	7	1
25	0.022	0.887	7	1
26	0.486	0.508	7	1
27	1.269	0.297	7	1
28	0.036	0.855	7	1
29	0.002	0.966	7	1
30	0.130	0.729	7	1
31	13.618	0.008	7	1
32	0.562	0.478	7	1
33	1.025	0.345	7	1
34	1.378	0.279	7	1
35	1.908	0.210	7	1
36	5.151	0.058	7	1
37	0.021	0.889	7	1
38	2.906	0.132	7	1
39	0.142	0.718	7	1
40	0.052	0.826	7	1
41	2.167	0.184	7	1
42	0.062	0.811	7	1
43	1.616	0.244	7	1
Lag: 2
Population -> IAT
City #	F	p	df1	df2
1	4.735	0.088	4	2
2	4.001	0.111	4	2
3	2.849	0.170	4	2
4	4.711	0.089	4	2
5	12.145	0.020	4	2
6	0.834	0.498	4	2
7	3.965	0.112	4	2
8	4.798	0.087	4	2
9	4.626	0.091	4	2
10	10.790	0.024	4	2
11	2.502	0.197	4	2
12	6.659	0.053	4	2
13	0.112	0.896	4	2
14	24.664	0.006	4	2
15	4.043	0.110	4	2
16	1.518	0.323	4	2
17	1.227	0.384	4	2
18	43.978	0.002	4	2
19	6.037	0.062	4	2
20	0.045	0.956	4	2
21	1.494	0.328	4	2
22	0.570	0.605	4	2
23	1.799	0.277	4	2
24	1.636	0.303	4	2
25	0.032	0.969	4	2
26	9.406	0.031	4	2
27	0.154	0.862	4	2
28	6.547	0.055	4	2
29	4.126	0.107	4	2
30	2.594	0.190	4	2
31	8.048	0.040	4	2
32	17.728	0.010	4	2
33	3.857	0.117	4	2
34	3.046	0.157	4	2
35	5.007	0.081	4	2
36	1.429	0.340	4	2
37	0.833	0.498	4	2
38	4.931	0.083	4	2
39	3.984	0.112	4	2
40	3.477	0.133	4	2
41	0.529	0.625	4	2
42	0.504	0.638	4	2
43	3.006	0.160	4	2
IAT -> Population
City #	F	p	df1	df2
1	0.626	0.580	4	2
2	1.401	0.346	4	2
3	1.834	0.272	4	2
4	0.495	0.642	4	2
5	0.129	0.882	4	2
6	0.259	0.784	4	2
7	1.569	0.314	4	2
8	0.386	0.703	4	2
9	2.020	0.248	4	2
10	2.849	0.170	4	2
11	0.209	0.819	4	2
12	0.718	0.541	4	2
13	2.191	0.228	4	2
14	1.853	0.269	4	2
15	1.909	0.262	4	2
16	0.197	0.828	4	2
17	5.044	0.081	4	2
18	0.151	0.865	4	2
19	0.222	0.810	4	2
20	0.729	0.537	4	2
21	0.268	0.778	4	2
22	11.778	0.021	4	2
23	1.043	0.432	4	2
24	0.565	0.608	4	2
25	0.044	0.957	4	2
26	3.974	0.112	4	2
27	0.053	0.949	4	2
28	0.404	0.692	4	2
29	0.370	0.712	4	2
30	4.483	0.095	4	2
31	7.848	0.041	4	2
32	0.171	0.849	4	2
33	0.941	0.462	4	2
34	1.184	0.395	4	2
35	0.760	0.525	4	2
36	1.899	0.263	4	2
37	0.235	0.801	4	2
38	1.681	0.295	4	2
39	0.304	0.753	4	2
40	0.137	0.876	4	2
41	0.354	0.722	4	2
42	1.130	0.408	4	2
43	0.087	0.918	4	2
Lag: 3
Population -> IAT
City #	F	p	df1	df2
1	2.748	0.411	1	3
2	13.382	0.198	1	3
3	2.515	0.427	1	3
4	0.747	0.669	1	3
5	3.715	0.360	1	3
6	1.823	0.487	1	3
7	1.837	0.486	1	3
8	85.428	0.079	1	3
9	5.157	0.311	1	3
10	0.310	0.830	1	3
11	267.546	0.045	1	3
12	3.784	0.357	1	3
13	3.808	0.356	1	3
14	0.371	0.801	1	3
15	0.080	0.962	1	3
16	2.115	0.459	1	3
17	0.445	0.769	1	3
18	13.820	0.195	1	3
19	2.324	0.441	1	3
20	13.334	0.198	1	3
21	1.272	0.559	1	3
22	515.957	0.032	1	3
23	1901.707	0.017	1	3
24	2.390	0.436	1	3
25	0.169	0.907	1	3
26	5.256	0.308	1	3
27	0.155	0.915	1	3
28	60.524	0.094	1	3
29	3.092	0.391	1	3
30	0.644	0.699	1	3
31	1.974	0.472	1	3
32	15.567	0.184	1	3
33	3.345	0.377	1	3
34	1.277	0.559	1	3
35	1.260	0.561	1	3
36	3.325	0.378	1	3
37	4.262	0.339	1	3
38	59.678	0.095	1	3
39	3057.698	0.013	1	3
40	6.150	0.286	1	3
41	0.276	0.847	1	3
42	0.246	0.863	1	3
43	9.437	0.234	1	3
IAT -> Population
City #	F	p	df1	df2
1	0.348	0.811	1	3
2	4.584	0.328	1	3
3	0.319	0.825	1	3
4	0.260	0.855	1	3
5	674.588	0.028	1	3
6	2.261	0.446	1	3
7	0.063	0.972	1	3
8	1.124	0.585	1	3
9	1.138	0.582	1	3
10	0.111	0.942	1	3
11	0.260	0.856	1	3
12	0.503	0.747	1	3
13	822.237	0.026	1	3
14	2.281	0.445	1	3
15	0.809	0.653	1	3
16	5.199	0.309	1	3
17	5.443	0.303	1	3
18	7.602	0.259	1	3
19	25.301	0.145	1	3
20	114.621	0.069	1	3
21	0.059	0.974	1	3
22	1.031	0.603	1	3
23	198.782	0.052	1	3
24	0.140	0.924	1	3
25	0.153	0.916	1	3
26	0.934	0.623	1	3
27	2.449	0.432	1	3
28	1.144	0.581	1	3
29	1.355	0.547	1	3
30	7.680	0.258	1	3
31	4.831	0.320	1	3
32	1179.130	0.021	1	3
33	1.279	0.558	1	3
34	3.298	0.380	1	3
35	1.298	0.555	1	3
36	6.373	0.281	1	3
37	0.974	0.614	1	3
38	0.689	0.685	1	3
39	3.058	0.393	1	3
40	4.692	0.324	1	3
41	1.049	0.599	1	3
42	0.090	0.956	1	3
43	0.254	0.858	1	3
Lag: 1
Segregation -> IAT
City #	F	p	df1	df2
1	0.782	0.406	7	1
2	2.045	0.196	7	1
3	8.050	0.025	7	1
4	10.782	0.013	7	1
5	6.846	0.035	7	1
6	5.235	0.056	7	1
7	1.291	0.293	7	1
8	2.130	0.188	7	1
9	3.108	0.121	7	1
10	4.061	0.084	7	1
11	2.556	0.154	7	1
12	0.579	0.472	7	1
13	6.557	0.038	7	1
14	7.646	0.028	7	1
15	3.386	0.108	7	1
16	5.926	0.045	7	1
17	1.606	0.246	7	1
18	0.002	0.963	7	1
19	0.376	0.559	7	1
20	6.622	0.037	7	1
21	1.512	0.259	7	1
22	0.003	0.957	7	1
23	5.306	0.055	7	1
24	13.648	0.008	7	1
25	3.492	0.104	7	1
26	4.651	0.068	7	1
27	4.996	0.061	7	1
28	16.648	0.005	7	1
29	6.868	0.034	7	1
30	10.919	0.013	7	1
31	10.858	0.013	7	1
32	6.624	0.037	7	1
33	0.040	0.847	7	1
34	2.348	0.169	7	1
35	0.760	0.412	7	1
36	5.924	0.045	7	1
37	6.610	0.037	7	1
38	0.022	0.887	7	1
39	6.453	0.039	7	1
40	3.945	0.087	7	1
41	7.254	0.031	7	1
42	4.404	0.074	7	1
43	8.332	0.023	7	1
IAT -> Segregation
City #	F	p	df1	df2
1	4.684	0.067	7	1
2	21.271	0.002	7	1
3	0.329	0.584	7	1
4	0.545	0.484	7	1
5	1.834	0.218	7	1
6	0.021	0.889	7	1
7	0.748	0.416	7	1
8	0.076	0.791	7	1
9	1.088	0.332	7	1
10	6.994	0.033	7	1
11	0.104	0.756	7	1
12	0.245	0.636	7	1
13	0.186	0.679	7	1
14	0.066	0.805	7	1
15	0.360	0.568	7	1
16	1.725	0.230	7	1
17	4.390	0.074	7	1
18	0.308	0.596	7	1
19	0.002	0.962	7	1
20	1.549	0.253	7	1
21	0.574	0.473	7	1
22	2.369	0.168	7	1
23	0.054	0.822	7	1
24	3.482	0.104	7	1
25	0.669	0.440	7	1
26	3.308	0.112	7	1
27	1.878	0.213	7	1
28	0.973	0.357	7	1
29	3.209	0.116	7	1
30	0.660	0.443	7	1
31	0.178	0.686	7	1
32	0.590	0.468	7	1
33	1.374	0.279	7	1
34	1.072	0.335	7	1
35	10.411	0.015	7	1
36	3.685	0.096	7	1
37	0.359	0.568	7	1
38	1.308	0.290	7	1
39	0.120	0.739	7	1
40	0.475	0.513	7	1
41	5.059	0.059	7	1
42	0.271	0.618	7	1
43	0.173	0.690	7	1
Lag: 2
Segregation -> IAT
City #	F	p	df1	df2
1	4.226	0.103	4	2
2	0.532	0.624	4	2
3	2.867	0.169	4	2
4	3.853	0.117	4	2
5	8.427	0.037	4	2
6	6.397	0.057	4	2
7	10.817	0.024	4	2
8	1.766	0.282	4	2
9	3.176	0.149	4	2
10	16.794	0.011	4	2
11	5.329	0.074	4	2
12	0.873	0.485	4	2
13	0.201	0.826	4	2
14	17.021	0.011	4	2
15	41.504	0.002	4	2
16	38.747	0.002	4	2
17	0.769	0.522	4	2
18	0.083	0.922	4	2
19	2.902	0.166	4	2
20	14.476	0.015	4	2
21	5.104	0.079	4	2
22	0.652	0.569	4	2
23	6.478	0.056	4	2
24	3.962	0.113	4	2
25	2.406	0.206	4	2
26	1.011	0.441	4	2
27	1.939	0.258	4	2
28	2.216	0.225	4	2
29	0.197	0.829	4	2
30	1.410	0.344	4	2
31	1.870	0.267	4	2
32	5.693	0.068	4	2
33	0.203	0.825	4	2
34	3.692	0.123	4	2
35	1.009	0.442	4	2
36	18.853	0.009	4	2
37	5.716	0.067	4	2
38	0.032	0.969	4	2
39	0.909	0.473	4	2
40	2.107	0.237	4	2
41	1.397	0.347	4	2
42	0.778	0.518	4	2
43	1.766	0.282	4	2
IAT -> Segregation
City #	F	p	df1	df2
1	2.993	0.160	4	2
2	3.126	0.152	4	2
3	0.292	0.761	4	2
4	6.632	0.054	4	2
5	2.365	0.210	4	2
6	1.402	0.346	4	2
7	0.358	0.719	4	2
8	0.096	0.910	4	2
9	0.423	0.681	4	2
10	0.859	0.490	4	2
11	1.881	0.266	4	2
12	0.313	0.748	4	2
13	0.300	0.756	4	2
14	0.050	0.952	4	2
15	1.081	0.421	4	2
16	7.324	0.046	4	2
17	11.353	0.022	4	2
18	0.757	0.526	4	2
19	0.573	0.604	4	2
20	1.321	0.363	4	2
21	0.042	0.959	4	2
22	5.076	0.080	4	2
23	0.219	0.812	4	2
24	2.109	0.237	4	2
25	0.656	0.567	4	2
26	1.863	0.268	4	2
27	0.598	0.593	4	2
28	0.602	0.591	4	2
29	3.036	0.158	4	2
30	1.457	0.335	4	2
31	0.148	0.867	4	2
32	0.445	0.669	4	2
33	1.230	0.383	4	2
34	3.222	0.147	4	2
35	3.301	0.142	4	2
36	2.244	0.222	4	2
37	2.088	0.239	4	2
38	1.256	0.377	4	2
39	1.236	0.382	4	2
40	0.816	0.505	4	2
41	1.320	0.363	4	2
42	0.090	0.916	4	2
43	0.050	0.951	4	2
Lag: 3
Segregation -> IAT
City #	F	p	df1	df2
1	22.445	0.154	1	3
2	0.177	0.902	1	3
3	3.287	0.380	1	3
4	15.563	0.184	1	3
5	11.743	0.211	1	3
6	2.553	0.424	1	3
7	21.885	0.156	1	3
8	1.873	0.482	1	3
9	0.975	0.614	1	3
10	3.590	0.366	1	3
11	1.777	0.492	1	3
12	0.408	0.785	1	3
13	0.534	0.735	1	3
14	1.721	0.499	1	3
15	13.924	0.194	1	3
16	328.451	0.041	1	3
17	0.912	0.628	1	3
18	3757.079	0.012	1	3
19	1.955	0.474	1	3
20	5.077	0.313	1	3
21	29.094	0.135	1	3
22	6.436	0.280	1	3
23	8.223	0.250	1	3
24	12.179	0.207	1	3
25	2.216	0.450	1	3
26	5438.803	0.010	1	3
27	68.063	0.089	1	3
28	6.590	0.277	1	3
29	0.243	0.864	1	3
30	57.216	0.097	1	3
31	0.996	0.610	1	3
32	164.505	0.057	1	3
33	1.308	0.554	1	3
34	9.150	0.237	1	3
35	22.742	0.153	1	3
36	29.822	0.134	1	3
37	2.646	0.418	1	3
38	0.184	0.898	1	3
39	0.296	0.837	1	3
40	0.929	0.624	1	3
41	1.130	0.584	1	3
42	0.215	0.880	1	3
43	3.000	0.396	1	3
IAT -> Segregation
City #	F	p	df1	df2
1	0.946	0.620	1	3
2	1.513	0.524	1	3
3	5.313	0.306	1	3
4	6.873	0.272	1	3
5	13.773	0.195	1	3
6	1.133	0.583	1	3
7	37.674	0.119	1	3
8	1.360	0.546	1	3
9	1.766	0.494	1	3
10	4.071	0.346	1	3
11	0.648	0.697	1	3
12	0.667	0.692	1	3
13	0.103	0.947	1	3
14	6.954	0.270	1	3
15	105.738	0.071	1	3
16	2.799	0.408	1	3
17	2824.374	0.014	1	3
18	0.932	0.623	1	3
19	6.686	0.275	1	3
20	501.401	0.033	1	3
21	7.317	0.264	1	3
22	5.223	0.309	1	3
23	0.849	0.643	1	3
24	0.667	0.692	1	3
25	1.663	0.505	1	3
26	0.394	0.791	1	3
27	0.508	0.745	1	3
28	1.374	0.544	1	3
29	14.756	0.189	1	3
30	0.360	0.806	1	3
31	6.470	0.280	1	3
32	0.928	0.624	1	3
33	2.887	0.402	1	3
34	13.913	0.194	1	3
35	8.905	0.240	1	3
36	1.031	0.603	1	3
37	5145.306	0.010	1	3
38	67.418	0.089	1	3
39	0.511	0.744	1	3
40	4.430	0.333	1	3
41	7.465	0.261	1	3
42	0.196	0.891	1	3
43	5.239	0.308	1	3
Lag: 1
Diversity -> IAT
City #	F	p	df1	df2
1	3.155	0.119	7	1
2	1.128	0.323	7	1
3	6.835	0.035	7	1
4	11.361	0.012	7	1
5	9.700	0.017	7	1
6	0.170	0.692	7	1
7	4.133	0.082	7	1
8	5.406	0.053	7	1
9	13.922	0.007	7	1
10	0.008	0.931	7	1
11	9.548	0.018	7	1
12	4.502	0.072	7	1
13	3.512	0.103	7	1
14	5.671	0.049	7	1
15	4.845	0.064	7	1
16	2.986	0.128	7	1
17	5.256	0.056	7	1
18	5.401	0.053	7	1
19	9.370	0.018	7	1
20	5.955	0.045	7	1
21	2.272	0.175	7	1
22	0.139	0.720	7	1
23	0.003	0.955	7	1
24	14.565	0.007	7	1
25	1.921	0.208	7	1
26	2.037	0.197	7	1
27	3.597	0.100	7	1
28	0.182	0.683	7	1
29	2.245	0.178	7	1
30	13.960	0.007	7	1
31	7.785	0.027	7	1
32	6.000	0.044	7	1
33	4.114	0.082	7	1
34	2.198	0.182	7	1
35	17.347	0.004	7	1
36	6.137	0.042	7	1
37	7.416	0.030	7	1
38	2.364	0.168	7	1
39	6.948	0.034	7	1
40	3.964	0.087	7	1
41	10.835	0.013	7	1
42	2.610	0.150	7	1
43	3.360	0.109	7	1
IAT -> Diversity
City #	F	p	df1	df2
1	1.381	0.278	7	1
2	29.953	<0.001	7	1
3	1.847	0.216	7	1
4	0.255	0.629	7	1
5	0.032	0.863	7	1
6	6.851	0.035	7	1
7	0.756	0.413	7	1
8	0.031	0.866	7	1
9	0.244	0.636	7	1
10	9.588	0.017	7	1
11	0.244	0.636	7	1
12	0.891	0.377	7	1
13	0.118	0.742	7	1
14	3.177	0.118	7	1
15	0.553	0.481	7	1
16	0.141	0.719	7	1
17	0.080	0.786	7	1
18	0.140	0.720	7	1
19	0.173	0.690	7	1
20	2.485	0.159	7	1
21	0.235	0.642	7	1
22	0.569	0.475	7	1
23	1.925	0.208	7	1
24	3.080	0.123	7	1
25	0.379	0.558	7	1
26	0.030	0.866	7	1
27	0.009	0.926	7	1
28	4.419	0.074	7	1
29	2.825	0.137	7	1
30	0.229	0.647	7	1
31	0.007	0.936	7	1
32	1.121	0.325	7	1
33	0.097	0.764	7	1
34	0.027	0.875	7	1
35	0.017	0.899	7	1
36	0.355	0.570	7	1
37	0.165	0.696	7	1
38	4.921	0.062	7	1
39	0.329	0.584	7	1
40	0.140	0.720	7	1
41	0.007	0.934	7	1
42	1.061	0.337	7	1
43	2.107	0.190	7	1
Lag: 2
Diversity -> IAT
City #	F	p	df1	df2
1	14.662	0.014	4	2
2	0.968	0.454	4	2
3	3.589	0.128	4	2
4	7.740	0.042	4	2
5	7.079	0.049	4	2
6	0.122	0.888	4	2
7	25.352	0.005	4	2
8	13.924	0.016	4	2
9	3.042	0.157	4	2
10	4.776	0.087	4	2
11	6.116	0.061	4	2
12	0.687	0.554	4	2
13	5.420	0.073	4	2
14	2.197	0.227	4	2
15	6.713	0.053	4	2
16	4.743	0.088	4	2
17	2.384	0.208	4	2
18	26.591	0.005	4	2
19	8.473	0.036	4	2
20	4.327	0.100	4	2
21	1.823	0.274	4	2
22	3.433	0.136	4	2
23	0.780	0.518	4	2
24	3.235	0.146	4	2
25	0.434	0.675	4	2
26	1.233	0.383	4	2
27	1.208	0.389	4	2
28	0.178	0.843	4	2
29	5.369	0.074	4	2
30	1.731	0.287	4	2
31	1.142	0.405	4	2
32	3.082	0.155	4	2
33	1.637	0.302	4	2
34	1.464	0.333	4	2
35	67.309	<0.001	4	2
36	5.592	0.069	4	2
37	1.293	0.369	4	2
38	1.815	0.275	4	2
39	2.956	0.163	4	2
40	1.905	0.262	4	2
41	2.813	0.173	4	2
42	1.986	0.252	4	2
43	2.915	0.166	4	2
IAT -> Diversity
City #	F	p	df1	df2
1	0.181	0.841	4	2
2	6.414	0.056	4	2
3	4.240	0.103	4	2
4	0.487	0.647	4	2
5	0.090	0.916	4	2
6	1.116	0.412	4	2
7	1.012	0.441	4	2
8	0.132	0.880	4	2
9	15.302	0.013	4	2
10	1.904	0.262	4	2
11	0.257	0.785	4	2
12	0.120	0.890	4	2
13	4.927	0.083	4	2
14	0.441	0.671	4	2
15	1.075	0.423	4	2
16	0.153	0.863	4	2
17	0.096	0.911	4	2
18	1.656	0.299	4	2
19	1.599	0.309	4	2
20	0.280	0.769	4	2
21	0.226	0.807	4	2
22	0.323	0.741	4	2
23	1.069	0.425	4	2
24	0.359	0.719	4	2
25	0.192	0.833	4	2
26	2.005	0.249	4	2
27	0.026	0.974	4	2
28	1.595	0.310	4	2
29	1.631	0.303	4	2
30	3.069	0.156	4	2
31	0.429	0.678	4	2
32	2.863	0.169	4	2
33	0.544	0.618	4	2
34	0.715	0.542	4	2
35	0.545	0.618	4	2
36	0.430	0.678	4	2
37	5.929	0.064	4	2
38	0.888	0.479	4	2
39	0.871	0.485	4	2
40	0.265	0.780	4	2
41	5.470	0.072	4	2
42	2.120	0.236	4	2
43	1.141	0.405	4	2
Lag: 3
Diversity -> IAT
City #	F	p	df1	df2
1	2.019	0.468	1	3
2	84.105	0.080	1	3
3	10663.136	0.007	1	3
4	1.929	0.476	1	3
5	1.188	0.574	1	3
6	1.393	0.541	1	3
7	2.948	0.399	1	3
8	6.649	0.276	1	3
9	0.586	0.717	1	3
10	0.351	0.810	1	3
11	2.698	0.414	1	3
12	1.265	0.561	1	3
13	1.920	0.477	1	3
14	0.553	0.729	1	3
15	1.352	0.547	1	3
16	101.427	0.073	1	3
17	0.799	0.655	1	3
18	5.700	0.296	1	3
19	2.207	0.451	1	3
20	4.193	0.341	1	3
21	3618.976	0.012	1	3
22	1.323	0.551	1	3
23	4.324	0.337	1	3
24	5.469	0.302	1	3
25	2.434	0.433	1	3
26	2.557	0.424	1	3
27	50.465	0.103	1	3
28	0.114	0.941	1	3
29	0.774	0.662	1	3
30	0.605	0.711	1	3
31	1.062	0.596	1	3
32	35.516	0.123	1	3
33	0.746	0.669	1	3
34	10.873	0.218	1	3
35	432.183	0.035	1	3
36	8.479	0.246	1	3
37	0.079	0.962	1	3
38	1.144	0.581	1	3
39	38.198	0.118	1	3
40	4.691	0.324	1	3
41	712.093	0.028	1	3
42	1.062	0.597	1	3
43	1.010	0.607	1	3
IAT -> Diversity
City #	F	p	df1	df2
1	0.257	0.857	1	3
2	2.446	0.432	1	3
3	183.880	0.054	1	3
4	2.230	0.449	1	3
5	0.180	0.901	1	3
6	2.570	0.423	1	3
7	3.067	0.392	1	3
8	0.354	0.809	1	3
9	116.355	0.068	1	3
10	11.477	0.213	1	3
11	0.036	0.987	1	3
12	2.939	0.399	1	3
13	7.490	0.261	1	3
14	178.785	0.055	1	3
15	0.567	0.724	1	3
16	216.270	0.050	1	3
17	0.649	0.697	1	3
18	0.524	0.739	1	3
19	5.562	0.300	1	3
20	0.061	0.973	1	3
21	11.554	0.212	1	3
22	0.090	0.955	1	3
23	2.802	0.408	1	3
24	0.648	0.698	1	3
25	47.754	0.106	1	3
26	0.870	0.638	1	3
27	15.102	0.186	1	3
28	0.619	0.707	1	3
29	0.701	0.682	1	3
30	4.314	0.337	1	3
31	0.386	0.794	1	3
32	1.132	0.583	1	3
33	0.169	0.907	1	3
34	0.435	0.773	1	3
35	2.891	0.402	1	3
36	1.200	0.571	1	3
37	124.266	0.066	1	3
38	1.066	0.596	1	3
39	3.705	0.361	1	3
40	6.773	0.274	1	3
41	26.589	0.141	1	3
42	0.095	0.952	1	3
43	0.380	0.797	1	3
Segregation Measure: Gini Coefficient
Lag: 1
Population -> IAT
City #	F	p	df1	df2
1	2.386	0.166	7	1
2	13.022	0.009	7	1
3	7.564	0.028	7	1
4	10.286	0.015	7	1
5	3.792	0.093	7	1
6	0.749	0.415	7	1
7	2.159	0.185	7	1
8	2.353	0.169	7	1
9	14.808	0.006	7	1
10	3.651	0.098	7	1
11	0.612	0.460	7	1
12	9.353	0.018	7	1
13	4.492	0.072	7	1
14	10.566	0.014	7	1
15	4.647	0.068	7	1
16	2.054	0.195	7	1
17	3.004	0.127	7	1
18	7.062	0.033	7	1
19	11.520	0.012	7	1
20	0.103	0.757	7	1
21	3.367	0.109	7	1
22	0.466	0.517	7	1
23	3.789	0.093	7	1
24	5.896	0.046	7	1
25	0.080	0.786	7	1
26	13.725	0.008	7	1
27	0.074	0.794	7	1
28	18.957	0.003	7	1
29	25.656	0.001	7	1
30	16.030	0.005	7	1
31	4.900	0.062	7	1
32	5.798	0.047	7	1
33	6.536	0.038	7	1
34	0.182	0.682	7	1
35	9.120	0.019	7	1
36	0.059	0.815	7	1
37	7.045	0.033	7	1
38	5.338	0.054	7	1
39	9.958	0.016	7	1
40	4.378	0.075	7	1
41	3.494	0.104	7	1
42	1.925	0.208	7	1
43	13.065	0.009	7	1
IAT -> Population
City #	F	p	df1	df2
1	0.070	0.799	7	1
2	4.144	0.081	7	1
3	0.499	0.503	7	1
4	2.401	0.165	7	1
5	1.244	0.301	7	1
6	6.139	0.042	7	1
7	0.441	0.528	7	1
8	0.135	0.724	7	1
9	2.705	0.144	7	1
10	0.342	0.577	7	1
11	1.921	0.208	7	1
12	0.361	0.567	7	1
13	5.213	0.056	7	1
14	0.107	0.753	7	1
15	0.838	0.390	7	1
16	0.165	0.697	7	1
17	0.462	0.518	7	1
18	0.446	0.526	7	1
19	0.003	0.960	7	1
20	0.008	0.931	7	1
21	0.975	0.356	7	1
22	3.930	0.088	7	1
23	0.010	0.922	7	1
24	2.060	0.194	7	1
25	0.022	0.887	7	1
26	0.486	0.508	7	1
27	1.269	0.297	7	1
28	0.036	0.855	7	1
29	0.002	0.966	7	1
30	0.130	0.729	7	1
31	13.618	0.008	7	1
32	0.562	0.478	7	1
33	1.025	0.345	7	1
34	1.378	0.279	7	1
35	1.908	0.210	7	1
36	5.151	0.058	7	1
37	0.021	0.889	7	1
38	2.906	0.132	7	1
39	0.142	0.718	7	1
40	0.052	0.826	7	1
41	2.167	0.184	7	1
42	0.062	0.811	7	1
43	1.616	0.244	7	1
Lag: 2
Population -> IAT
City #	F	p	df1	df2
1	4.735	0.088	4	2
2	4.001	0.111	4	2
3	2.849	0.170	4	2
4	4.711	0.089	4	2
5	12.145	0.020	4	2
6	0.834	0.498	4	2
7	3.965	0.112	4	2
8	4.798	0.087	4	2
9	4.626	0.091	4	2
10	10.790	0.024	4	2
11	2.502	0.197	4	2
12	6.659	0.053	4	2
13	0.112	0.896	4	2
14	24.664	0.006	4	2
15	4.043	0.110	4	2
16	1.518	0.323	4	2
17	1.227	0.384	4	2
18	43.978	0.002	4	2
19	6.037	0.062	4	2
20	0.045	0.956	4	2
21	1.494	0.328	4	2
22	0.570	0.605	4	2
23	1.799	0.277	4	2
24	1.636	0.303	4	2
25	0.032	0.969	4	2
26	9.406	0.031	4	2
27	0.154	0.862	4	2
28	6.547	0.055	4	2
29	4.126	0.107	4	2
30	2.594	0.190	4	2
31	8.048	0.040	4	2
32	17.728	0.010	4	2
33	3.857	0.117	4	2
34	3.046	0.157	4	2
35	5.007	0.081	4	2
36	1.429	0.340	4	2
37	0.833	0.498	4	2
38	4.931	0.083	4	2
39	3.984	0.112	4	2
40	3.477	0.133	4	2
41	0.529	0.625	4	2
42	0.504	0.638	4	2
43	3.006	0.160	4	2
IAT -> Population
City #	F	p	df1	df2
1	0.626	0.580	4	2
2	1.401	0.346	4	2
3	1.834	0.272	4	2
4	0.495	0.642	4	2
5	0.129	0.882	4	2
6	0.259	0.784	4	2
7	1.569	0.314	4	2
8	0.386	0.703	4	2
9	2.020	0.248	4	2
10	2.849	0.170	4	2
11	0.209	0.819	4	2
12	0.718	0.541	4	2
13	2.191	0.228	4	2
14	1.853	0.269	4	2
15	1.909	0.262	4	2
16	0.197	0.828	4	2
17	5.044	0.081	4	2
18	0.151	0.865	4	2
19	0.222	0.810	4	2
20	0.729	0.537	4	2
21	0.268	0.778	4	2
22	11.778	0.021	4	2
23	1.043	0.432	4	2
24	0.565	0.608	4	2
25	0.044	0.957	4	2
26	3.974	0.112	4	2
27	0.053	0.949	4	2
28	0.404	0.692	4	2
29	0.370	0.712	4	2
30	4.483	0.095	4	2
31	7.848	0.041	4	2
32	0.171	0.849	4	2
33	0.941	0.462	4	2
34	1.184	0.395	4	2
35	0.760	0.525	4	2
36	1.899	0.263	4	2
37	0.235	0.801	4	2
38	1.681	0.295	4	2
39	0.304	0.753	4	2
40	0.137	0.876	4	2
41	0.354	0.722	4	2
42	1.130	0.408	4	2
43	0.087	0.918	4	2
Lag: 3
Population -> IAT
City #	F	p	df1	df2
1	2.748	0.411	1	3
2	13.382	0.198	1	3
3	2.515	0.427	1	3
4	0.747	0.669	1	3
5	3.715	0.360	1	3
6	1.823	0.487	1	3
7	1.837	0.486	1	3
8	85.428	0.079	1	3
9	5.157	0.311	1	3
10	0.310	0.830	1	3
11	267.546	0.045	1	3
12	3.784	0.357	1	3
13	3.808	0.356	1	3
14	0.371	0.801	1	3
15	0.080	0.962	1	3
16	2.115	0.459	1	3
17	0.445	0.769	1	3
18	13.820	0.195	1	3
19	2.324	0.441	1	3
20	13.334	0.198	1	3
21	1.272	0.559	1	3
22	515.957	0.032	1	3
23	1901.707	0.017	1	3
24	2.390	0.436	1	3
25	0.169	0.907	1	3
26	5.256	0.308	1	3
27	0.155	0.915	1	3
28	60.524	0.094	1	3
29	3.092	0.391	1	3
30	0.644	0.699	1	3
31	1.974	0.472	1	3
32	15.567	0.184	1	3
33	3.345	0.377	1	3
34	1.277	0.559	1	3
35	1.260	0.561	1	3
36	3.325	0.378	1	3
37	4.262	0.339	1	3
38	59.678	0.095	1	3
39	3057.698	0.013	1	3
40	6.150	0.286	1	3
41	0.276	0.847	1	3
42	0.246	0.863	1	3
43	9.437	0.234	1	3
IAT -> Population
City #	F	p	df1	df2
1	0.348	0.811	1	3
2	4.584	0.328	1	3
3	0.319	0.825	1	3
4	0.260	0.855	1	3
5	674.588	0.028	1	3
6	2.261	0.446	1	3
7	0.063	0.972	1	3
8	1.124	0.585	1	3
9	1.138	0.582	1	3
10	0.111	0.942	1	3
11	0.260	0.856	1	3
12	0.503	0.747	1	3
13	822.237	0.026	1	3
14	2.281	0.445	1	3
15	0.809	0.653	1	3
16	5.199	0.309	1	3
17	5.443	0.303	1	3
18	7.602	0.259	1	3
19	25.301	0.145	1	3
20	114.621	0.069	1	3
21	0.059	0.974	1	3
22	1.031	0.603	1	3
23	198.782	0.052	1	3
24	0.140	0.924	1	3
25	0.153	0.916	1	3
26	0.934	0.623	1	3
27	2.449	0.432	1	3
28	1.144	0.581	1	3
29	1.355	0.547	1	3
30	7.680	0.258	1	3
31	4.831	0.320	1	3
32	1179.130	0.021	1	3
33	1.279	0.558	1	3
34	3.298	0.380	1	3
35	1.298	0.555	1	3
36	6.373	0.281	1	3
37	0.974	0.614	1	3
38	0.689	0.685	1	3
39	3.058	0.393	1	3
40	4.692	0.324	1	3
41	1.049	0.599	1	3
42	0.090	0.956	1	3
43	0.254	0.858	1	3
Lag: 1
Segregation -> IAT
City #	F	p	df1	df2
1	0.806	0.399	7	1
2	1.724	0.231	7	1
3	9.548	0.018	7	1
4	9.290	0.019	7	1
5	7.362	0.030	7	1
6	5.524	0.051	7	1
7	1.595	0.247	7	1
8	2.291	0.174	7	1
9	5.385	0.053	7	1
10	4.014	0.085	7	1
11	3.139	0.120	7	1
12	4.353	0.075	7	1
13	9.770	0.017	7	1
14	8.994	0.020	7	1
15	3.731	0.095	7	1
16	5.058	0.059	7	1
17	1.271	0.297	7	1
18	0.334	0.582	7	1
19	0.355	0.570	7	1
20	7.217	0.031	7	1
21	2.905	0.132	7	1
22	0.009	0.927	7	1
23	5.562	0.050	7	1
24	12.618	0.009	7	1
25	1.779	0.224	7	1
26	6.862	0.034	7	1
27	4.602	0.069	7	1
28	20.886	0.003	7	1
29	5.414	0.053	7	1
30	10.464	0.014	7	1
31	14.524	0.007	7	1
32	3.909	0.089	7	1
33	0.036	0.855	7	1
34	2.330	0.171	7	1
35	0.821	0.395	7	1
36	5.828	0.046	7	1
37	4.376	0.075	7	1
38	0.001	0.973	7	1
39	10.221	0.015	7	1
40	3.960	0.087	7	1
41	7.812	0.027	7	1
42	4.580	0.070	7	1
43	9.072	0.020	7	1
IAT -> Segregation
City #	F	p	df1	df2
1	4.357	0.075	7	1
2	23.879	0.002	7	1
3	0.286	0.610	7	1
4	0.305	0.598	7	1
5	1.759	0.226	7	1
6	0.205	0.664	7	1
7	0.042	0.843	7	1
8	0.475	0.513	7	1
9	0.088	0.775	7	1
10	4.379	0.075	7	1
11	0.498	0.503	7	1
12	0.046	0.837	7	1
13	0.035	0.857	7	1
14	0.016	0.902	7	1
15	0.111	0.748	7	1
16	0.030	0.868	7	1
17	9.526	0.018	7	1
18	0.479	0.511	7	1
19	0.668	0.441	7	1
20	3.252	0.114	7	1
21	1.528	0.256	7	1
22	1.467	0.265	7	1
23	0.006	0.938	7	1
24	1.952	0.205	7	1
25	0.350	0.572	7	1
26	0.829	0.393	7	1
27	7.247	0.031	7	1
28	1.059	0.338	7	1
29	2.574	0.153	7	1
30	2.776	0.140	7	1
31	0.026	0.877	7	1
32	1.008	0.349	7	1
33	1.440	0.269	7	1
34	0.842	0.389	7	1
35	10.565	0.014	7	1
36	2.110	0.190	7	1
[truncated: 1,282 more rows]
