# Supplementary material for: Implicit racial biases are lower in more populous more diverse and less segregated US cities
Source: Nat Commun. 2024 Feb 6;15:961. doi: 10.1038/s41467-024-45013-8 (PMC10847142; doi:10.1038/s41467-024-45013-8)
Supplement: Supplementary file 5 — Supplementary Data 2 [file 41467_2024_45013_MOESM5_ESM.csv]

CBSA Title	'10	'11	'12	'13	'14	'15	'16	'17	'18	'19	'20	'20 Pop
Akron, OH	x	x	-	-	x	x	x	x	x	x	x	703286
Albany-Schenectady-Troy, NY	x	x	-	x	x	x	x	x	x	x	x	880766
Albuquerque, NM	-	-	-	-	-	x	x	x	x	x	x	915986
Allentown-Bethlehem-Easton, PA-NJ	x	-	-	-	-	x	x	x	x	x	x	841265
Ames, IA	-	-	-	-	-	-	-	-	-	x	x	123736
Ann Arbor, MI	x	x	-	-	x	x	x	x	x	x	x	368385
Appleton, WI	-	-	-	-	-	-	x	x	-	-	x	236834
Asheville, NC	-	-	-	-	-	x	x	x	x	x	x	459344
Athens-Clarke County, GA	-	-	-	-	x	-	x	-	x	x	x	210810
Atlanta-Sandy Springs-Roswell, GA	x	x	x	x	x	x	x	x	x	x	x	5947008
Augusta-Richmond County, GA-SC	-	-	-	-	-	-	x	x	x	x	x	605303
Austin-Round Rock-San Marcos, TX	x	x	x	x	x	x	x	x	x	x	x	2173804
Baltimore-Columbia-Towson, MD	x	x	x	x	x	x	x	x	x	x	x	2800427
Barnstable Town, MA	-	-	-	-	-	-	-	-	-	-	x	213505
Baton Rouge, LA	-	-	-	-	-	x	x	x	-	x	x	856779
Bellingham, WA	-	-	-	-	-	x	x	-	x	x	x	224538
Bend, OR	-	-	-	-	-	-	-	-	-	-	x	191749
Blacksburg-Christiansburg-Radford, VA	-	-	-	-	-	-	-	x	-	-	x	167201
Bloomington, IL	-	-	-	-	-	-	-	-	-	-	x	201268
Bloomington, IN	-	-	-	-	x	-	-	x	x	x	x	168172
Boise City, ID	-	-	-	-	x	x	x	x	x	x	x	730483
Boston-Cambridge-Newton, MA-NH	x	x	x	x	x	x	x	x	x	x	x	4854808
Bremerton-Silverdale-Port Orchard, WA	-	-	-	-	-	-	-	-	-	-	x	268945
Buffalo-Cheektowaga, NY	x	x	-	-	x	x	x	x	x	x	x	1129018
Burlington, NC	-	-	-	-	-	-	-	-	-	x	-	166144
Burlington-South Burlington, VT	-	-	-	-	-	-	-	x	x	x	x	219764
Canton-Massillon, OH	-	-	-	-	-	-	-	-	-	-	x	398711
Cape Coral-Fort Myers, FL	-	-	-	-	-	-	-	-	-	-	x	756570
Cedar Rapids, IA	-	-	-	-	-	-	-	-	-	x	x	271734
Champaign-Urbana, IL	x	x	-	-	-	-	-	x	x	-	x	226418
Charleston-North Charleston, SC	-	-	-	-	-	x	x	x	x	x	x	790955
Charlotte-Concord-Gastonia, NC-SC	x	x	x	x	x	x	x	x	x	x	x	2595027
Charlottesville, VA	-	-	-	x	x	x	x	x	x	x	x	217455
Chattanooga, TN-GA	-	-	-	-	-	-	-	-	-	-	x	561055
Chicago-Naperville-Elgin, IL-IN	x	x	x	x	x	x	x	x	x	x	x	9478801
Cincinnati, OH-KY-IN	x	x	x	x	x	x	x	x	x	x	x	2214265
Cleveland, OH	x	x	x	x	x	x	x	x	x	x	x	2086509
College Station-Bryan, TX	-	-	-	-	-	-	-	x	x	-	x	261701
Columbia, MO	-	-	-	-	-	-	-	x	x	x	x	207248
Columbia, SC	x	x	-	x	x	x	x	x	x	x	x	832925
Columbus, OH	x	x	x	x	x	x	x	x	x	x	x	2101543
Corvallis, OR	-	-	-	-	-	-	-	-	x	-	x	92168
Dallas-Fort Worth-Arlington, TX	x	x	x	x	x	x	x	x	x	x	x	7451858
Davenport-Moline-Rock Island, IA-IL	-	-	-	-	-	-	-	-	-	-	x	380274
Dayton-Kettering-Beavercreek, OH	x	x	-	x	x	x	x	x	x	x	x	814162
Deltona-Daytona Beach-Ormond Beach, FL	-	-	-	-	-	-	-	-	-	-	x	658961
Des Moines-West Des Moines, IA	-	-	-	-	-	x	x	x	x	x	x	690585
Detroit-Warren-Dearborn, MI	x	x	x	x	x	x	x	x	x	x	x	4317384
Duluth, MN-WI	-	-	-	-	-	-	-	x	-	x	x	289276
Durham-Chapel Hill, NC	x	x	x	x	x	x	x	x	x	x	x	636256
El Paso, TX	-	-	-	-	-	-	-	-	-	x	x	841602
Eugene-Springfield, OR	x	x	-	x	x	x	x	x	x	x	x	377749
Evansville, IN	-	-	-	-	-	-	-	-	-	-	x	315186
Fargo, ND-MN	-	-	-	-	-	-	-	-	-	-	x	243966
Fayetteville, NC	-	-	-	-	-	-	x	-	-	-	x	523480
Flint, MI	-	-	-	-	-	-	-	x	-	x	x	406770
Fort Wayne, IN	-	-	-	-	-	-	-	-	-	x	x	409419
Gainesville, FL	x	x	-	-	-	-	x	x	x	x	x	327329
Grand Rapids-Wyoming-Kentwood, MI	x	x	x	x	x	x	x	x	x	x	x	1069696
Green Bay, WI	x	-	-	-	-	-	x	x	x	x	x	320827
Greensboro-High Point, NC	x	-	x	-	x	x	x	x	x	x	x	767467
Greenville, NC	-	-	-	-	-	-	-	-	-	-	x	179961
Greenville-Anderson-Greer, SC	-	-	-	-	-	-	x	x	x	x	x	908680
Harrisburg-Carlisle, PA	x	-	-	x	x	x	x	x	x	x	x	574691
Harrisonburg, VA	-	-	-	-	-	-	-	-	x	-	-	134696
Houston-Pasadena-The Woodlands, TX	x	x	x	x	x	x	x	x	x	x	x	6979613
Indianapolis-Carmel-Greenwood, IN	x	x	x	x	x	x	x	x	x	x	x	2050933
Iowa City, IA	x	-	-	-	-	x	x	x	x	x	x	172919
Ithaca, NY	-	-	-	-	-	-	-	-	x	-	x	102237
Jackson, MS	-	-	-	-	-	-	-	-	-	-	x	596287
Jacksonville, FL	x	x	-	x	x	x	x	x	x	x	x	1533796
Kalamazoo-Portage, MI	-	-	-	-	-	-	-	x	x	x	x	264322
Kansas City, MO-KS	x	x	x	x	x	x	x	x	x	x	x	2144129
Kennewick-Richland, WA	-	-	-	-	-	-	-	-	-	-	x	294396
Kingston, NY	-	-	-	-	-	-	-	-	-	-	x	178371
Poughkeepsie-Newburgh, NY	x	-	-	-	-	x	x	x	x	x	x	696486
Knoxville, TN	-	-	-	-	-	x	x	x	x	x	x	861872
La Crosse-Onalaska, WI-MN	x	x	x	x	x	x	x	x	x	x	x	136838
Lafayette-West Lafayette, IN	-	-	-	-	-	-	-	-	-	-	x	223840
Lakeland-Winter Haven, FL	-	-	-	-	-	-	-	-	-	-	x	705735
Lancaster, PA	x	-	-	-	-	x	x	x	x	x	x	543050
Lansing-East Lansing, MI	-	-	-	-	-	x	x	x	x	x	x	547786
Las Vegas-Henderson-North Las Vegas, NV	x	x	x	x	x	x	x	x	x	x	x	2228866
Lebanon-Claremont, NH-VT	-	-	-	-	-	-	-	x	-	x	x	221289
Lexington-Fayette, KY	-	-	-	-	-	x	x	x	x	x	x	514273
Lincoln, NE	x	x	x	x	x	x	x	x	x	x	x	333193
Logan, UT-ID	-	-	-	-	-	-	-	x	x	-	x	140072
Louisville/Jefferson County, KY-IN	x	x	x	x	x	x	x	x	x	x	x	1262287
Lubbock, TX	-	-	-	-	x	x	x	x	x	-	x	320031
Lynchburg, VA	-	-	-	-	-	-	-	-	-	-	x	262937
Madison, WI	x	x	x	x	x	x	x	x	x	x	x	660212
Manchester-Nashua, NH	-	-	-	-	-	-	-	-	-	x	x	415305
McAllen-Edinburg-Mission, TX	-	-	-	-	-	-	-	-	-	-	x	861137
Memphis, TN-MS-AR	x	x	x	x	x	x	x	x	x	x	x	1343150
Miami-Fort Lauderdale-West Palm Beach, FL	x	x	x	x	x	x	x	x	x	x	x	6129858
Milwaukee-Waukesha, WI	x	x	x	x	x	x	x	x	x	x	x	1576525
Minneapolis-St. Paul-Bloomington, MN-WI	x	x	x	x	x	x	x	x	x	x	x	3605450
Missoula, MT	-	-	-	-	-	-	-	-	-	-	x	119062
Muncie, IN	-	-	-	x	-	-	-	-	-	-	-	114461
Nashville-Davidson--Murfreesboro--Franklin, TN	x	x	x	x	x	x	x	x	x	x	x	1904186
New Orleans-Metairie, LA	x	-	-	-	x	x	x	x	x	x	x	1271651
New York-Newark-Jersey City, NY-NJ	x	x	x	x	x	x	x	x	x	x	x	19261570
North Port-Bradenton-Sarasota, FL	-	-	-	-	-	-	-	-	-	-	x	821613
Ogden, UT	-	-	-	-	-	-	-	x	x	x	x	672948
Oklahoma City, OK	-	x	-	-	x	x	x	x	x	x	x	1397040
Olympia-Lacey-Tumwater, WA	-	-	-	-	-	-	x	x	x	x	x	284698
Omaha, NE-IA	x	x	x	x	x	x	x	x	x	x	x	940163
Orlando-Kissimmee-Sanford, FL	x	x	x	x	x	x	x	x	x	x	x	2560260
Oshkosh-Neenah, WI	-	-	-	-	-	-	-	x	x	-	-	170924
Palm Bay-Melbourne-Titusville, FL	-	-	-	-	-	-	-	-	-	-	x	594001
Peoria, IL	-	-	-	-	-	-	-	-	-	-	x	403747
Philadelphia-Camden-Wilmington, PA-NJ-DE-MD	x	x	x	x	x	x	x	x	x	x	x	6092403
Pittsburgh, PA	x	x	x	x	x	x	x	x	x	x	x	2324447
Portland-South Portland, ME	-	-	-	-	-	-	-	x	x	x	x	536314
Portland-Vancouver-Hillsboro, OR-WA	x	x	x	x	x	x	x	x	x	x	x	2472774
Port St. Lucie, FL	-	-	-	-	-	-	-	-	-	-	x	481334
Providence-Warwick, RI-MA	x	x	x	x	x	-	x	x	x	x	x	1621099
Provo-Orem-Lehi, UT	x	x	-	-	x	x	x	x	x	x	x	633129
Raleigh-Cary, NC	x	x	x	x	x	x	x	x	x	x	x	1362997
Reading, PA	-	-	-	-	-	-	-	-	-	-	x	419062
Reno, NV	-	-	-	-	-	-	x	x	x	x	x	468268
Richmond, VA	x	x	x	x	x	x	x	x	x	x	x	1282067
Roanoke, VA	-	-	-	-	-	-	-	-	-	-	x	313289
Rochester, MN	-	-	-	-	-	-	-	-	-	-	x	219848
Rochester, NY	x	x	x	x	x	x	x	x	x	x	x	1071784
Rockford, IL	-	-	-	-	-	-	-	-	-	-	x	336928
St. Louis, MO-IL	x	x	x	x	x	x	x	x	x	x	x	2806349
Salem, OR	-	-	-	-	-	-	x	x	x	x	x	428472
Salt Lake City-Murray, UT	x	x	x	x	x	x	x	x	x	x	x	1215955
San Antonio-New Braunfels, TX	x	x	x	x	x	x	x	x	x	x	x	2510211
Savannah, GA	-	-	-	-	-	-	-	-	-	-	x	390211
Scranton--Wilkes-Barre, PA	-	-	-	-	-	-	-	-	-	-	x	554787
Seattle-Tacoma-Bellevue, WA	x	x	x	x	x	x	x	x	x	x	x	3928498
Sioux Falls, SD-MN	-	-	-	-	-	-	-	-	-	-	x	264437
South Bend-Mishawaka, IN-MI	-	-	-	-	-	-	-	-	-	-	x	322494
Spokane-Spokane Valley, WA	-	-	-	-	x	x	x	x	x	x	x	558635
Springfield, IL	-	-	-	-	-	-	-	x	x	x	x	208224
Springfield, MA	x	x	x	x	x	-	x	x	x	x	x	698537
Springfield, MO	-	-	-	-	x	x	x	x	x	x	x	466897
State College, PA	-	x	-	-	-	-	-	x	-	x	x	162264
Syracuse, NY	x	-	-	-	-	x	x	x	x	x	x	650211
Tallahassee, FL	-	-	-	-	x	x	x	x	x	x	x	384783
Tampa-St. Petersburg-Clearwater, FL	x	x	x	x	x	x	x	x	x	x	x	3152928
Toledo, OH	x	x	x	x	x	x	x	x	x	x	x	643724
Trenton-Princeton, NJ	-	-	-	-	-	-	-	x	x	x	x	368085
Tulsa, OK	-	-	-	-	-	-	x	x	x	x	x	996141
Urban Honolulu, HI	-	-	-	-	-	-	x	x	x	x	x	1012305
Virginia Beach-Chesapeake-Norfolk, VA-NC	x	x	x	x	x	x	x	x	x	x	x	1768956
Washington-Arlington-Alexandria, DC-VA-MD-WV	x	x	x	x	x	x	x	x	x	x	x	6250309
Waterloo-Cedar Falls, IA	-	-	-	-	-	-	-	x	x	-	x	169107
Wichita, KS	-	-	-	-	-	-	x	x	x	x	x	639668
Wilmington, NC	-	-	-	-	-	-	-	-	-	-	x	293339
Winston-Salem, NC	-	x	-	-	-	x	x	x	x	x	x	671156
Worcester, MA	-	-	-	-	x	-	x	x	x	x	x	943312
Yakima, WA	-	-	-	-	-	-	-	-	-	-	x	250649
York-Hanover, PA	-	-	-	-	-	-	-	-	x	-	x	447628
